# Supplementary material for: Functionalizing Thiosemicarbazones for Covalent Conjugation
Source: Molecules. 2024 Aug 3;29(15):3680. doi: 10.3390/molecules29153680 (PMC11314635; doi:10.3390/molecules29153680)
Supplement: Supplementary file 1 [file molecules-29-03680-s001.zip]

Archive with 2 entries (2 files):
- molecules-3059644-supplementary Part I.pdf
- molecules-3059644-supplementary Part II.pdf
